# Supplementary material for: Contrasting population differentiation in two sympatric Triplophysa loaches on the Qinghai–Tibet Plateau
Source: Front Genet. 2022 Aug 25;13:958076. doi: 10.3389/fgene.2022.958076 (PMC9452750; doi:10.3389/fgene.2022.958076)
Supplement: Supplementary file 2 [file DataSheet2.xlsx]

## Sheet: Table S1
Supplementary Table S1 Information on samples used in this study for re-sequencing. Clean reads and clean bases refer to the number of reads and bases after quality control for each re-sequenced genome.
Sample ID	Species	Location	Clean reads	Clean bases (G)	Q20 (%)	Q30 (%)	GC content (%)	Mapped reads	Percentage of reads aligned (%)	Coverage (×)
SWT-YAM-01	T. stewarti	Yamzhog Yumco	38399490	5759923500	97.74	93.41	39.37	32902012	85.68	6.16
SWT-YAM-02	T. stewarti	Yamzhog Yumco	33463130	5019469500	97.44	92.72	39.47	27876947	83.31	5.2
SWT-YAM-03	T. stewarti	Yamzhog Yumco	40151980	6022797000	97.61	93.13	39.45	34348922	85.55	6.41
SWT-YAM-04	T. stewarti	Yamzhog Yumco	38672102	5800815300	97.55	93.01	39.52	32808433	84.84	6.12
SWT-YAM-05	T. stewarti	Yamzhog Yumco	39844510	5976676500	97.45	92.83	40.34	33968102	85.25	6.38
SWT-YAM-06	T. stewarti	Yamzhog Yumco	41228490	6184273500	97.8	93.53	39.47	34969382	84.82	6.53
SWT-YAM-07	T. stewarti	Yamzhog Yumco	39485680	5922852000	97.78	93.51	39.38	34075545	86.3	6.37
SWT-YAM-08	T. stewarti	Yamzhog Yumco	39050356	5857553400	97.75	93.41	39.47	33594829	86.03	6.28
SWT-YAM-09	T. stewarti	Yamzhog Yumco	41535104	6230265600	97.78	93.49	39.45	34833737	83.87	6.5
SWT-YAM-10	T. stewarti	Yamzhog Yumco	36682886	5502432900	97.56	92.98	39.55	30360956	82.77	5.64
SWT-YAM-11	T. stenura	Yamzhog Yumco	39214102	5882115300	97.84	93.65	39.53	33834164	86.28	6.33
SWT-DOQ-01	T. stewarti	Doqēn Co	37777984	5666697600	97.77	93.47	39.63	32521083	86.08	6.09
SWT-DOQ-02	T. stewarti	Doqēn Co	38491514	5773727100	97.69	93.28	39.58	32881666	85.43	6.14
SWT-DOQ-03	T. stewarti	Doqēn Co	37685044	5652756600	97.89	93.78	39.51	32666564	86.68	6.12
SWT-DOQ-04	T. stewarti	Doqēn Co	41438154	6215723100	97.76	93.43	39.61	34616958	83.54	6.46
SWT-DOQ-05	T. stewarti	Doqēn Co	39716854	5957528100	97.6	93.06	39.52	34160242	86.01	6.39
SWT-DOQ-06	T. stewarti	Doqēn Co	38940550	5841082500	97.77	93.49	39.61	33654659	86.43	6.3
SWT-DOQ-07	T. stewarti	Doqēn Co	39509044	5926356600	97.66	93.22	39.77	33773936	85.48	6.33
SWT-DOQ-08	T. stewarti	Doqēn Co	40820336	6123050400	97.6	93.08	39.68	34795081	85.24	6.51
SWT-DOQ-09	T. stewarti	Doqēn Co	40933756	6140063400	97.8	93.55	39.51	34601853	84.53	6.45
SWT-DOQ-10	T. stewarti	Doqēn Co	37936198	5690429700	97.81	93.59	39.69	32454752	85.55	6.07
SWT-DOQ-11	T. stenura	Doqēn Co	37698024	5654703600	96.89	91.66	38.99	32948221	87.4	6.14
SWT-SER-01	T. stewarti	Sêrling Co	39447028	5917054200	97.83	93.61	39.64	33366633	84.59	6.25
SWT-SER-02	T. stewarti	Sêrling Co	38177378	5726606700	97.84	93.66	39.59	32746246	85.77	6.14
SWT-SER-03	T. stewarti	Sêrling Co	39806524	5970978600	97.6	93.06	39.63	33741556	84.76	6.32
SWT-SER-04	T. stewarti	Sêrling Co	40025798	6003869700	97.71	93.36	39.61	34701262	86.7	6.51
SWT-SER-05	T. stewarti	Sêrling Co	40135440	6020316000	97.79	93.53	39.52	34575564	86.15	6.48
SWT-SER-06	T. stewarti	Sêrling Co	37720794	5658119100	97.84	93.67	39.58	32758854	86.85	6.15
SWT-SER-07	T. stewarti	Sêrling Co	39235058	5885258700	97.66	93.17	39.62	34104017	86.92	6.4
SWT-SER-08	T. stewarti	Sêrling Co	40624234	6093635100	97.47	92.84	39.85	34685074	85.38	6.51
SWT-SER-09	T. stewarti	Sêrling Co	40140612	6021091800	97.71	93.31	39.61	34410460	85.72	6.45
SWT-SER-10	T. stewarti	Sêrling Co	43638858	6545828700	97.75	93.42	39.6	37755543	86.52	7.08
SWT-BAM-01	T. stewarti	Bam Co	37625200	5643780000	97.83	93.62	39.55	32358914	86	6.07
SWT-BAM-02	T. stewarti	Bam Co	38104418	5715662700	97.63	93.14	39.55	32659398	85.71	6.12
SWT-BAM-03	T. stewarti	Bam Co	37105460	5565819000	97.73	93.39	39.58	31915975	86.01	5.98
SWT-BAM-04	T. stewarti	Bam Co	37757376	5663606400	97.85	93.66	39.53	32985892	87.36	6.2
SWT-BAM-05	T. stewarti	Bam Co	41232960	6184944000	97.62	93.11	39.59	34654540	84.05	6.48
SWT-BAM-06	T. stewarti	Bam Co	37532736	5629910400	97.61	93.07	39.65	32124064	85.59	6.02
SWT-BAM-07	T. stewarti	Bam Co	39795332	5969299800	97.71	93.35	39.64	34322493	86.25	6.43
SWT-BAM-08	T. stewarti	Bam Co	38403956	5760593400	97.58	93.04	39.58	33318629	86.76	6.25
SWT-BAM-09	T. stewarti	Bam Co	40100118	6015017700	97.58	93.03	39.52	33809045	84.31	6.33
SWT-BAM-10	T. stewarti	Bam Co	41693940	6254091000	97.7	93.34	39.56	34986273	83.91	6.54
SNR-YAM-01	T. stenura	Yamzhog Yumco	38258714	5738807100	97.57	92.97	39.53	32614883	85.25	6.19
SNR-YAM-02	T. stenura	Yamzhog Yumco	40704602	6105690300	97.53	92.91	39.66	34564678	84.92	6.56
SNR-YAM-03	T. stenura	Yamzhog Yumco	35051622	5257743300	98.06	94.14	39.52	30559338	87.18	5.79
SNR-YAM-04	T. stenura	Yamzhog Yumco	38039178	5705876700	97.77	93.41	39.51	32727001	86.03	6.19
SNR-YAM-05	T. stenura	Yamzhog Yumco	32223622	4833543300	97.15	92.18	41.09	24104271	74.8	4.53
SNR-YAM-06	T. stenura	Yamzhog Yumco	38791808	5818771200	97.85	93.63	39.51	33504779	86.37	6.34
SNR-YAM-07	T. stenura	Yamzhog Yumco	37967416	5695112400	97.22	92.31	39.12	32542062	85.71	6.15
SNR-YAM-08	T. stenura	Yamzhog Yumco	38660028	5799004200	97.13	92.14	38.86	33557651	86.8	6.32
SNR-YAM-09	T. stenura	Yamzhog Yumco	37727698	5659154700	97.72	93.29	39.23	32181125	85.3	6.09
SNR-DOQ-01	T. stenura	Doqēn Co	35628376	5344256400	97.73	93.31	38.91	29936150	84.02	5.65
SNR-DOQ-02	T. stenura	Doqēn Co	38172232	5725834800	96.94	91.77	38.77	33206590	86.99	6.27
SNR-DOQ-03	T. stenura	Doqēn Co	40382910	6057436500	97.09	92.06	38.62	35431924	87.74	6.69
SNR-DOQ-04	T. stenura	Doqēn Co	39257478	5888621700	97.94	93.81	38.97	33922517	86.41	6.42
SNR-DOQ-05	T. stenura	Doqēn Co	39801486	5970222900	97.92	93.77	38.84	33341868	83.77	6.28
SNR-DOQ-06	T. stenura	Doqēn Co	38329998	5749499700	97.12	92.14	39.04	32819339	85.62	6.19
SNR-DOQ-07	T. stenura	Doqēn Co	37081282	5562192300	98	93.91	39.11	31710874	85.52	6
SNR-DOQ-08	T. stenura	Doqēn Co	39488298	5923244700	97.19	92.28	38.53	34004306	86.11	6.4
SNR-DOQ-09	T. stenura	Doqēn Co	38892888	5833933200	97.94	93.8	39.06	33098513	85.1	6.25
SNR-LHA-01	T. stenura	Lhasa He	39576926	5936538900	97.78	93.44	39.34	33162061	83.79	6.27
SNR-LHA-02	T. stenura	Lhasa He	40601984	6090297600	97.56	92.88	39.2	34336730	84.57	6.48
SNR-LHA-03	T. stenura	Lhasa He	39600962	5940144300	97.76	93.39	39.45	33979073	85.8	6.44
SNR-LHA-04	T. stenura	Lhasa He	39389018	5908352700	97.9	93.72	39.58	33207384	84.31	6.28
SNR-LHA-05	T. stenura	Lhasa He	38001870	5700280500	97.84	93.59	39.55	32634340	85.88	6.18
SNR-LHA-06	T. stenura	Lhasa He	39828636	5974295400	97.79	93.44	39.49	33725278	84.68	6.39
SNR-LHA-07	T. stenura	Lhasa He	37883328	5682499200	97.82	93.5	39.38	32751383	86.45	6.21
SNR-LHA-08	T. stenura	Lhasa He	41108714	6166307100	97.72	93.31	39.44	34671730	84.34	6.56
SNR-LHA-09	T. stenura	Lhasa He	34489054	5173358100	97.69	93.16	39.27	28762767	83.4	5.44
SNR-LHA-10	T. stenura	Lhasa He	38128848	5719327200	97.58	92.98	39.3	32202160	84.46	6.1

## Sheet: Table S2
Supplementary Table S2 Information on samples used in this study for RNA-seq. Clean reads and clean bases refer to the number of reads and bases after quality control for each transcriptome.
Sample ID	Species	Location	Latitude	Longitude	Clean reads	Clean bases (G)	Q20 (%)	Q30 (%)	GC content (%)	Alignment rate (%)
SWT-YAM-01-G	T. stewarti	Yamzhog Yumco	29.07°N	90.39°E	14521187	4.36	97.12	92.58	45.48	24.98
SWT-YAM-02-G	T. stewarti	Yamzhog Yumco	29.07°N	90.39°E	14242064	4.27	96.78	91.88	43.31	38.64
SWT-YAM-03-G	T. stewarti	Yamzhog Yumco	29.07°N	90.39°E	17590660	5.28	97	92.28	42.86	39.06
SWT-YAM-05-G	T. stewarti	Yamzhog Yumco	29.07°N	90.39°E	19626938	5.89	98.13	94.5	43.37	42.82
SWT-YAM-07-G	T. stewarti	Yamzhog Yumco	29.07°N	90.39°E	15855909	4.76	97.07	92.48	43.92	31.28
SWT-YAM-09-G	T. stewarti	Yamzhog Yumco	29.07°N	90.39°E	14385739	4.32	96.84	92.02	43.83	33.84
SWT-YAM-10-G	T. stewarti	Yamzhog Yumco	29.07°N	90.39°E	13746942	4.12	97.03	92.39	42.94	31.61
SWT-DOQ-13-G	T. stewarti	Doqēn Co	28.22°N	89.39°E	19051263	5.72	97.84	94.26	44.38	26.51
SWT-DOQ-14-G	T. stewarti	Doqēn Co	28.22°N	89.39°E	14331047	4.3	97.63	93.09	43.75	22.69
SNR-YAM-04-G	T. stenura	Yamzhog Yumco	29.07°N	90.39°E	19214774	5.76	98.22	94.79	43.77	43.66
SNR-YAM-11-G	T. stenura	Yamzhog Yumco	29.07°N	90.39°E	12752195	3.83	97.54	92.77	42.94	36.15
SNR-YAM-12-G	T. stenura	Yamzhog Yumco	29.07°N	90.39°E	16443848	4.93	96.97	92.33	42.88	40.03
SNR-DOQ-15-G	T. stenura	Doqēn Co	28.22°N	89.39°E	11149673	3.34	97.7	93.62	55.5	32.01
SNR-DOQ-19-G	T. stenura	Doqēn Co	28.22°N	89.39°E	17450557	5.24	97.73	93.61	43.92	28.35
SNR-DOQ-20-G	T. stenura	Doqēn Co	28.22°N	89.39°E	14039958	4.21	97.84	93.84	46.67	23.42
SNR-DOQ-21-G	T. stenura	Doqēn Co	28.22°N	89.39°E	17479006	5.24	98.03	94.13	45.7	19.43
SNR-DOQ-22-G	T. stenura	Doqēn Co	28.22°N	89.39°E	19760035	5.93	96.66	91.43	43.54	24.25
SNR-DOQ-23-G	T. stenura	Doqēn Co	28.22°N	89.39°E	14364819	4.31	96.84	92.16	43.24	31.36

## Sheet: Table S3
Supplementary Table S3 Pairwise FST in T. stewarti (A) and T. stenura (B) populations
(A)
	SWT-YAM	SWT-DOQ	SWT-BAM	SWT-SER
SWT-YAM	-	-	-	-
SWT-DOQ	0.568518	-	-	-
SWT-BAM	0.488679	0.496134	-	-
SWT-SER	0.4888	0.496531	-0.000166074	-
(B)
	SNR-YAM	SNR-DOQ	SNR-LHA
SNR-YAM	-	-	-
SNR-DOQ	0.0078094	-	-
SNR-LHA	0.0098302	0.0013304	-

## Sheet: Table S4
Supplementary Table S4 Annotation of 20 salinity-associated SNPs identified by all methods in T. stewarti. Previous studies relating these annotated genes to salinity adaptation are also listed
SNP	Allele Frequency	Gene ID	Region	Gene Name	Studies related to salinity adaptation in fish
CM017897.1:8737372	High-salinity: C:1/G:0 Mid-salinity: C:0/G:1	gene-E1301_Tti001945	Intergenic	Peroxisome proliferator-activated receptor alpha (PPARA)	Guo, DeFaveri, Sotelo, Nair, & Merilä, 2015
CM017897.1:8737372	High-salinity: C:1/G:0 Mid-salinity: C:0/G:1	gene-E1301_Tti001944	Intergenic	WNT7B	Jones et al., 2012
CM017905.1:7198341	High-salinity: G:0/A:1 Mid-salinity: G:1/A:0	gene-E1301_Tti005017	Intergenic	GATA-binding factor 2 (GATA2)	Boutet, Quere, Lecomte, Agnese, & Guinand, 2008; Dong et al., 2016
CM017905.1:7198341	High-salinity: G:0/A:1 Mid-salinity: G:1/A:0	gene-E1301_Tti005016	Intergenic	Selenocysteine-specific elongation factor (EEFSEC)	-
CM017907.1:16225028	High-salinity: G:0/A:1 Mid-salinity: G:1/A:0	gene-E1301_Tti006321	Intergenic	Facilitated glucose transporter member 1 (GLUT1)	Balmaceda-Aguilera, Martos-Sitcha, Mancera, & Martinez-Rodriguez, 2012; Nguyen, Jung, Nguyen, Hurwood, & Mather, 2016; Tseng & Hwang, 2008
CM017907.1:16225028	High-salinity: G:0/A:1 Mid-salinity: G:1/A:0	gene-E1301_Tti006322	Intergenic	Coiled-coil domain-containing protein 177 (CCDC177)	-
CM017897.1:7165976	High-salinity: C:0.075/A:0.925 Mid-salinity: C:1/A:0	gene-E1301_Tti002011	Intergenic	MICOS complex subunit (MICOS)	-
CM017897.1:7165976	High-salinity: C:0.075/A:0.925 Mid-salinity: C:1/A:0	gene-E1301_Tti002012	Intergenic	Plexin-A4 precursor (PLXNA4)	-
CM017914.1:1524491	High-salinity: G:0.05/T:0.95 Mid-salinity: G:1/T:0	gene-E1301_Tti017257	Intergenic	Hepatocyte nuclear factor 4-alpha (HNF4A)	Dong et al., 2016; Wang et al., 2018; Salgado et al., 2012; Whitehead, Roach, Zhang, & Galvez, 2012; Schmitz et al., 2017; Pritchard et al., 2017
CM017914.1:1524491	High-salinity: G:0.05/T:0.95 Mid-salinity: G:1/T:0	gene-E1301_Tti017258	Intergenic	Hypothetical protein	-
CM017895.1:439518	High-salinity: C:0.475/T:0.525 Mid-salinity: C:1/T:0	gene-E1301_Tti024337	Intergenic	Hypothetical protein	-
CM017895.1:439518	High-salinity: C:0.475/T:0.525 Mid-salinity: C:1/T:0	gene-E1301_Tti022868	Intergenic	Hypothetical protein	-
CM017906.1:5391234	High-salinity: G:0/T:1 Mid-salinity: G:0.952381/T:0.047619	gene-E1301_Tti013503	Intronic	Gamma-glutamyl hydrolase (GGH)	Li et al., 2020; Martos-Sitcha et al., 2016
CM017902.1:10423575	High-salinity: C:0/T:1 Mid-salinity: C:1/T:0	gene-E1301_Tti008552	Intronic	Interleukin-1 receptor accessory protein-like 1-A (IL1RAPL1A)	Norman, Ferguson, & Danzmann, 2014
CM017914.1:14849947	High-salinity: T:1/G:0 Mid-salinity: T:0.047619/G:0.952381	gene-E1301_Tti000699	Intronic	Dipeptidyl aminopeptidase-like protein 6 (DPP6)	-
CM017905.1:24375323	High-salinity: A:0.1/C:0.9 Mid-salinity: A:1/C:0	gene-E1301_Tti020074	Exonic	Xin actin-binding repeat-containing protein 2 (XIRP2)	Martos-Sitcha et al., 2016
CM017903.1:15733551	High-salinity: A:0.05/G:0.95 Mid-salinity: A:1/G:0	gene-E1301_Tti010208	Intronic	Hydrocephalus-inducing protein-like protein (HYDIN)	-
CM017895.1:36869012	High-salinity: A:1/G:0 Mid-salinity: A:0.15/G:0.85	gene-E1301_Tti015380	Intronic	Unconventional myosin-Ixa (MYO9A)	-
CM017909.1:10048980	High-salinity: C:0.05/A:0.95 Mid-salinity: C:1/A:0	gene-E1301_Tti004263	Intronic	Teneurin-2 (TENM2)	-
CM017902.1:8888433	High-salinity: C:1/T:0 Mid-salinity: C:0.0454545/T:0.954545	gene-E1301_Tti008483	Exonic	Vang-like protein 1 (VANGL1)	-
CM017903.1:18267037	High-salinity: T:1/C:0 Mid-salinity: T:0/C:1	gene-E1301_Tti008869	Downstream	Transcription factor RFX4 (RFX4)	-
CM017910.1:19441138	High-salinity: T:0.117647/A:0.882353 Mid-salinity: T:1/A:0	gene-E1301_Tti011825	Upstream	Zona pellucida sperm-binding protein 3 (ZP3)	-
CM017912.1:13973812	High-salinity: G:0.05/T:0.95 Mid-salinity: G:1/T:0	gene-E1301_Tti002299	Exonic	U8 snoRNA-decapping enzyme (NUDT16)	-
CM017914.1:4875046	High-salinity: G:1/A:0 Mid-salinity: G:0/A:1	gene-E1301_Tti000994	Intronic	Polypyrimidine tract-binding protein 2 (PTBP2)	-
CM017914.1:6934462	High-salinity: C:0.05/A:0.95 Mid-salinity: C:1/A:0	gene-E1301_Tti000906	Upstream	Thiamine pyrophosphokinase 1 (TPK1)	-
CM017915.1:14174626	High-salinity: C:0/T:1 Mid-salinity: C:1/T:0	gene-E1301_Tti000250	Intronic	Serine/threonine-protein kinase DCLK1 (DCLK1)	-
References:
Balmaceda-Aguilera, C., Martos-Sitcha, J. A., Mancera, J. M., & Martinez-Rodriguez, G. (2012). Cloning and expression pattern of facilitative glucose transporter 1 (GLUT1) in gilthead sea bream Sparus aurata in response to salinity acclimation. Comparative Biochemistry and Physiology Part A: Molecular & Integrative Physiology, 163(1), 38–46. https://doi.org/10.1016/j.cbpa.2012.04.026
Boutet, I., Quere, N., Lecomte, F., Agnese, J. F., & Guinand, B. (2008). Putative transcription factor binding sites and polymorphisms in the proximal promoter of the PRL-A gene in percomorphs and European sea bass (Dicentrarchus labrax). Marine Ecology, 29(3), 354–364. https://doi.org/10.1111/j.1439-0485.2008.00242.x
Dong, Y., Wang, S., Chen, J., Zhang, Q., Liu, Y., You, C., . . . Li, Y. (2016). Hepatocyte nuclear factor 4α (HNF4α) is a transcription factor of vertebrate fatty acyl desaturase gene as identified in marine teleost Siganus canaliculatus. PLoS ONE, 11(7), e0160361. https://doi.org/10.1371/journal.pone.0160361
Guo, B., DeFaveri, J., Sotelo, G., Nair, A., & Merilä, J. (2015). Population genomic evidence for adaptive differentiation in Baltic Sea three-spined sticklebacks. BMC Biology, 13(1), 19. https://doi.org/10.1186/s12915-015-0130-8
Jones, F. C., Grabherr, M. G., Chan, Y. F., Russell, P., Mauceli, E., Johnson, J., . . . Kingsley, D. M. (2012). The genomic basis of adaptive evolution in threespine sticklebacks. Nature, 484(7392), 55–61. https://doi.org/10.1038/nature10944
Li, C., Li, N., Dong, T., Fu, Q., Cui, Y., & Li, Y. (2020). Analysis of differential gene expression in Litopenaeus vannamei under high salinity stress. Aquaculture Reports, 18, 100423. https://doi.org/10.1016/j.aqrep.2020.100423
Martos-Sitcha, J. A., Mancera, J. M., Calduch-Giner, J. A., Yúfera, M., Martínez-Rodríguez, G., & Pérez-Sánchez, J. (2016). Unraveling the tissue-specific gene signatures of gilthead sea bream (Sparus aurata L.) after hyper- and hypo-osmotic challenges. PLoS ONE, 11(2), e0148113. https://doi.org/10.1371/journal.pone.0148113
Nguyen, T. V., Jung, H., Nguyen, T. M., Hurwood, D., & Mather, P. (2016). Evaluation of potential candidate genes involved in salinity tolerance in striped catfish (Pangasianodon hypophthalmus) using an RNA-Seq approach. Marine Genomics, 25, 75–88. https://doi.org/10.1016/j.margen.2015.11.010
Norman, J. D., Ferguson, M. M., & Danzmann, R. G. (2014). An integrated transcriptomic and comparative genomic analysis of differential gene expression in Arctic charr (Salvelinus alpinus) following seawater exposure. Journal of Experimental Biology, 217(22), 4029–4042. https://doi.org/10.1242/jeb.107441
Pritchard, V. L., Viitaniemi, H. M., McCairns, R. J. S., Merilä, J., Nikinmaa, M., Primmer, C. R., & Leder, E. H. (2017). Regulatory architecture of gene expression variation in the threespine stickleback (Gasterosteus aculeatus). G3: Genes, Genomes, Genetics, 7(1), 165–178. https://doi.org/10.1534/g3.116.033241
Salgado, M. C., Meton, I., Anemaet, I. G., Gonzalez, J. D., Fernandez, F., & Baanante, I. V. (2012). Hepatocyte nuclear factor 4alpha transactivates the mitochondrial alanine aminotransferase gene in the kidney of Sparus aurata. Marine Biotechnology, 14(1), 46–62. https://doi.org/10.1007/s10126-011-9386-3
Schmitz, M., Ziv, T., Admon, A., Baekelandt, S., Mandiki, S. N. M., L'Hoir, M., & Kestemont, P. (2017). Salinity stress, enhancing basal and induced immune responses in striped catfish Pangasianodon hypophthalmus (Sauvage). Journal of Proteomics, 167, 12–24. https://doi.org/10.1016/j.jprot.2017.08.005
Tseng, Y.-C., & Hwang, P.-P. (2008). Some insights into energy metabolism for osmoregulation in fish. Comparative Biochemistry and Physiology Part C: Toxicology & Pharmacology, 148(4), 419–429. https://doi.org/10.1016/j.cbpc.2008.04.009
Wang, S., Chen, J., Jiang, D., Zhang, Q., You, C., Tocher, D. R., . . . Li, Y. (2018). Hnf4α is involved in the regulation of vertebrate LC-PUFA biosynthesis: insights into the regulatory role of Hnf4α on expression of liver fatty acyl desaturases in the marine teleost Siganus canaliculatus. Fish Physiology and Biochemistry, 44(3), 805–815. https://doi.org/10.1007/s10695-018-0470-8
Whitehead, A., Roach, J. L., Zhang, S. J., & Galvez, F. (2012). Salinity- and population-dependent genome regulatory response during osmotic acclimation in the killifish (Fundulus heteroclitus) gill. Journal of Experimental Biology, 215(8), 1293–1305. https://doi.org/10.1242/jeb.062075
